# Supplementary material for: First Mexican species of the genus Cosberella (Collembola, Hypogastruridae)
Source: Zookeys. 2019 Mar 11;829:15–22. doi: 10.3897/zookeys.829.26730 (PMC6422900; doi:10.3897/zookeys.829.26730)
Supplement: XML Treatment for Cosberella mendozarum [file zookeys.829.26730-treatment2.xml]

<!DOCTYPE tp:taxon-treatment
  PUBLIC "-//TaxonX//DTD Taxonomic Treatment Publishing DTD v0 20100105//EN" "tax-treatment-NSO.dtd">
<tp:taxon-treatment xmlns:tp="http://www.plazi.org/taxpub"><tp:treatment-meta><kwd-group><label>Taxon classification</label><kwd><named-content xmlns:xlink="http://www.w3.org/1999/xlink" content-type="kingdom">Animalia</named-content></kwd><kwd><named-content xmlns:xlink="http://www.w3.org/1999/xlink" content-type="order">Collembola</named-content></kwd><kwd><named-content xmlns:xlink="http://www.w3.org/1999/xlink" content-type="family">Hypogastruridae</named-content></kwd></kwd-group><mixed-citation publication-type="journal"><person-group><name><surname>Palacios-Vargas</surname><given-names>José G.</given-names></name><name><surname>Castaño-Meneses</surname><given-names>Gabriela</given-names></name></person-group><article-title>First Mexican species of the genus <italic><tp:taxon-name><tp:taxon-name-part taxon-name-part-type="genus" reg="Cosberella">Cosberella</tp:taxon-name-part></tp:taxon-name></italic> (<tp:taxon-name><tp:taxon-name-part taxon-name-part-type="order">Collembola</tp:taxon-name-part></tp:taxon-name>, <tp:taxon-name><tp:taxon-name-part taxon-name-part-type="family">Hypogastruridae</tp:taxon-name-part></tp:taxon-name>)</article-title><source>Zookeys</source><day>11</day><month>3</month><year>2019</year><volume>829</volume><fpage>15</fpage><lpage>22</lpage><pub-id pub-id-type="doi">10.3897/zookeys.829.26730</pub-id></mixed-citation></tp:treatment-meta><tp:nomenclature><tp:taxon-name>
            <tp:taxon-name-part taxon-name-part-type="genus" reg="Cosberella">Cosberella</tp:taxon-name-part>
            <tp:taxon-name-part taxon-name-part-type="species" reg="mendozarum">mendozarum</tp:taxon-name-part>
            <object-id xmlns:xlink="http://www.w3.org/1999/xlink" content-type="zoobank" xlink:type="simple">http://zoobank.org/21837BAF-AF8F-4D66-B0C8-C3191DC0A69B</object-id>
          </tp:taxon-name><tp:taxon-status xmlns:xlink="http://www.w3.org/1999/xlink" xlink:type="simple">sp. n.</tp:taxon-status><xref ref-type="fig" rid="F1">Figs 1–5</xref><xref ref-type="fig" rid="F2">, 6–8</xref></tp:nomenclature><tp:treatment-sec sec-type="Type-locality" id="SECID0EWEAC"><title>Type-locality.</title><p>México: Veracruz State (Atotonilco) 7 km from Parque Nacional del Pico de Orizaba. Pine-oak temperate forest, <named-content xmlns:xlink="http://www.w3.org/1999/xlink" content-type="dwc:verbatimCoordinates" xlink:type="simple"><named-content content-type="geo-json" specific-use="{&#34;type&#34;:&#34;Point&#34;,&#34;coordinates&#34;:[-97.207222,19.141667]}" id="NCID0E6EAC" xlink:type="simple">19°08'30N, 97°12'26W</named-content></named-content>, 2,225 m a.s.l. ex litter from pitfall traps, F. Álvarez leg.</p></tp:treatment-sec><tp:treatment-sec sec-type="Type-specimen" id="SECID0EEFAC"><title>Type-specimen.</title><p>Holotype male mounted on slide. Original label: “21/2/12 México, Veracruz State, Pico de Orizaba, 2,225 m snm. F. Álvarez col. Pitfall 8” [printed label]. Collection number 22304.</p></tp:treatment-sec><tp:treatment-sec sec-type="Paratypes" id="SECID0EJFAC"><title>Paratypes.</title><p>9 paratypes males and 1 juvenile mounted on slides, with the same data. Type material is kept at Colección de Microartrópodos, Facultad de Ciencias, UNAM. Collection numbers 22305–22314.</p></tp:treatment-sec><tp:treatment-sec sec-type="diagnosis" id="SECID0EOFAC"><title>Diagnosis.</title><p><abbrev xmlns:xlink="http://www.w3.org/1999/xlink" xlink:title="thoracic segment" id="ABBRID0EUFAC" xlink:type="simple">Th</abbrev> I with 2 + 2 dorsal setae. Tenent hairs 2, 2, 2 in one whorl. Unguiculus without lamella and half the length of unguis. Unguiculus with a tooth in the apical third. Six dental setae, one proximal longer than others. Anal spines absent.</p></tp:treatment-sec><tp:treatment-sec sec-type="description" id="SECID0EYFAC"><title>Description.</title><p>Body length (average of 10 specimens) = 1.06 mm. Setae not differentiated in macro and microsetae, all of same size (Figs <xref ref-type="fig" rid="F1">1</xref>, <xref ref-type="fig" rid="F2">7</xref>), smooth and acuminate (6–8 μm). Sensorial setae longer than regular setae (23–25 μm). Sensorial formula as 022/11111. Color light blue in alcohol. Ratio head : antenna 1 : 0.7</p><p><abbrev xmlns:xlink="http://www.w3.org/1999/xlink" xlink:title="antennal segment" id="ABBRID0EIGAC" xlink:type="simple">Ant</abbrev> I with seven dorsal setae, <abbrev xmlns:xlink="http://www.w3.org/1999/xlink" xlink:title="antennal segment" id="ABBRID0EMGAC" xlink:type="simple">Ant</abbrev> II with 12 setae. <abbrev xmlns:xlink="http://www.w3.org/1999/xlink" xlink:title="antennal segment" id="ABBRID0EQGAC" xlink:type="simple">Ant</abbrev> III with 16 setae in two whorls, sense organ with two free club-shaped microsensilla, not covered by tegumentary fold; two long guard sensilla (<abbrev xmlns:xlink="http://www.w3.org/1999/xlink" xlink:title="dorsal guard sensillum" id="ABBRID0EUGAC" xlink:type="simple">sgd</abbrev> and <abbrev xmlns:xlink="http://www.w3.org/1999/xlink" xlink:title="ventral guard sensillum" id="ABBRID0EYGAC" xlink:type="simple">sgv</abbrev>) of same shape and size, and one ventral microsensillum. No eversible sac between <abbrev xmlns:xlink="http://www.w3.org/1999/xlink" xlink:title="antennal segment" id="ABBRID0E3GAC" xlink:type="simple">Ant</abbrev> III-IV. <abbrev xmlns:xlink="http://www.w3.org/1999/xlink" xlink:title="antennal segment" id="ABBRID0EAHAC" xlink:type="simple">Ant</abbrev> IV with seven sensilla, subapical organite, lateral microsensillum and simple subapical bulb (Fig. <xref ref-type="fig" rid="F2">6</xref>), no sensory file on ventral side. Ratio <abbrev xmlns:xlink="http://www.w3.org/1999/xlink" xlink:title="antennal segment" id="ABBRID0EIHAC" xlink:type="simple">Ant</abbrev> I: II; III; IV = 1:1.1; 1.4; 2.5.</p><p>Head with almost typical chaetotaxy for the genus but lacking seta c1. Three subequal setae in ocular area (Fig. <xref ref-type="fig" rid="F1">1</xref>). 8+8 eyes of about equal diameters. <abbrev xmlns:xlink="http://www.w3.org/1999/xlink" xlink:title="postantennal organ" id="ABBRID0ESHAC" xlink:type="simple">PAO</abbrev> made of one vesicle with a small tendency to be quadrangular, as big as closest eye. Labial palpus with six proximal setae; lateral process absent; maxillary palp normal for the genus; two pairs of postlabial setae. Mandible with 5–6 apical teeth, and normal molar plate. Maxilla with six lamellae. Lamella 1 with prominent apical denticles and dorsal minute medial denticles; lamella 2 very thin, ciliate; lamella 3 small, ciliate; lamella 4 reduced, not ciliate; lamella 5 densely ciliate; lamella 6 spherical and ciliate (Fig. <xref ref-type="fig" rid="F1">5</xref>). <abbrev xmlns:xlink="http://www.w3.org/1999/xlink" xlink:title="thoracic segment" id="ABBRID0E1HAC" xlink:type="simple">Th</abbrev> I with 2 + 2 dorsal setae and 1+1 lateral ones on upper subcoxae. Sensorial setae on <abbrev xmlns:xlink="http://www.w3.org/1999/xlink" xlink:title="thoracic segment" id="ABBRID0E5HAC" xlink:type="simple">Th</abbrev> II and III are m7 and p4 as usual. Each thoracic segment with 3 irregular rows of setae (Fig. <xref ref-type="fig" rid="F1">1</xref>) with m3 and m5 present; a2 present on <abbrev xmlns:xlink="http://www.w3.org/1999/xlink" xlink:title="thoracic segment" id="ABBRID0EGIAC" xlink:type="simple">Th</abbrev> II but lacking on <abbrev xmlns:xlink="http://www.w3.org/1999/xlink" xlink:title="thoracic segment" id="ABBRID0EKIAC" xlink:type="simple">Th</abbrev> III.</p><fig id="F1" position="float" orientation="portrait"><label>Figures 1–5.</label><caption><p><italic><tp:taxon-name><tp:taxon-name-part taxon-name-part-type="genus" reg="Cosberella">Cosberella</tp:taxon-name-part><tp:taxon-name-part taxon-name-part-type="species" reg="mendozarum">mendozarum</tp:taxon-name-part></tp:taxon-name></italic> sp. n. <bold>1</bold> head and thorax chaetotaxy <bold>2</bold> tibiotarsus III <bold>3</bold> ventral chaetotaxy of <abbrev xmlns:xlink="http://www.w3.org/1999/xlink" xlink:title="abdominal segment" id="ABBRID0EHJAC" xlink:type="simple">Abd</abbrev> V and VI <bold>4</bold> tenaculum <bold>5</bold> maxillae.</p></caption><graphic xmlns:xlink="http://www.w3.org/1999/xlink" xlink:href="zookeys-829-015-g001.jpg" position="float" orientation="portrait" xlink:type="simple" id="oo_269729.jpg"/></fig><p>Leg chaetotaxy from I to III: coxae 5,5,7; trochanters 5,5,5; femora 12,11,10 with one ventral seta very long, as acuminate tenent hair; tibiotarsi 19,19,18 (Fig. <xref ref-type="fig" rid="F1">2</xref>); pretarsi 2,2,2. Two tenent hairs from slightly to clearly clavate on the dorso-distal whorl of each tibiotarsus. Unguis thick, curving slightly, with one ventral tooth in distal third (Fig. <xref ref-type="fig" rid="F1">2</xref>). Unguiculus straight, acuminate without any lamella. Ratio tibiotarsus/unguis = 1: 0.5.</p><p>Ventral tube with 4 + 4 or 5 + 5 setae. Tenaculum with 3–4+3–4 teeth, without seta on corpus (Fig. <xref ref-type="fig" rid="F1">4</xref>). Furcula well developed. Manubrium with ten pairs of setae, one of them longer. Dens dorsally with moderate granulation and with six setae, one basal longer than others, ventrally with a smooth triangular area less than ¼ of dens length. Mucro half-length of dens, not spoon-like, long and narrow with one very low outer lamella (not illustrated), apex curved (Fig. <xref ref-type="fig" rid="F2">8</xref>).</p><p>Chaetotaxy of abdomen as in Fig. <xref ref-type="fig" rid="F2">7</xref>. <abbrev xmlns:xlink="http://www.w3.org/1999/xlink" xlink:title="abdominal segment" id="ABBRID0EOKAC" xlink:type="simple">Abd</abbrev> I - III with three irregular rows of dorsal setae, one sensorial seta at P5, except on <abbrev xmlns:xlink="http://www.w3.org/1999/xlink" xlink:title="abdominal segment" id="ABBRID0ESKAC" xlink:type="simple">Abd</abbrev> V where it is at P3. Number of axial setae from <abbrev xmlns:xlink="http://www.w3.org/1999/xlink" xlink:title="abdominal segment" id="ABBRID0EWKAC" xlink:type="simple">Abd</abbrev> I to III is 2 + 2. <abbrev xmlns:xlink="http://www.w3.org/1999/xlink" xlink:title="abdominal segment" id="ABBRID0E1KAC" xlink:type="simple">Abd</abbrev> IV with 3 + 3 such setae but half of the specimens lack one seta (as illustrated on Fig. <xref ref-type="fig" rid="F2">7</xref>). <abbrev xmlns:xlink="http://www.w3.org/1999/xlink" xlink:title="abdominal segment" id="ABBRID0ECLAC" xlink:type="simple">Abd</abbrev> VI with three rows of setae, a1–3, m1–4 pl-2, p0 displaced posteriorly. No anal spines. Genital plate of male with 3 + 3 pregenital, 38–44 circumgenital and 4 + 4 eugenital setae (Fig. <xref ref-type="fig" rid="F1">3</xref>). Each anal valve with 15 regular + 3 hr setae. Female unknown.</p><fig id="F2" position="float" orientation="portrait"><label>Figures 6–8.</label><caption><p><italic><tp:taxon-name><tp:taxon-name-part taxon-name-part-type="genus" reg="Cosberella">Cosberella</tp:taxon-name-part><tp:taxon-name-part taxon-name-part-type="species" reg="mendozarum">mendozarum</tp:taxon-name-part></tp:taxon-name></italic> sp. n. <bold>6</bold><abbrev xmlns:xlink="http://www.w3.org/1999/xlink" xlink:title="antennal segment" id="ABBRID0E6LAC" xlink:type="simple">Ant</abbrev> I-IV, dorsal view <bold>7</bold> dorsal abdominal chaetotaxy <bold>8</bold> furcula.</p></caption><graphic xmlns:xlink="http://www.w3.org/1999/xlink" xlink:href="zookeys-829-015-g002.jpg" position="float" orientation="portrait" xlink:type="simple" id="oo_269730.jpg"/></fig></tp:treatment-sec><tp:treatment-sec sec-type="etymology" id="SECID0EMMAC"><title>Etymology.</title><p>The new species is named after professors Concepción and Enrique Mendoza from the high school “6”, of the UNAM, “Antonio Caso”, for their assistance provided to the senior author during his studies.</p></tp:treatment-sec><tp:treatment-sec sec-type="discussion" id="SECID0ERMAC"><title>Discussion.</title><p>The new species has an isolated position in the genus due to the combination of a number of characters, some of which are observed in other genera of <tp:taxon-name><tp:taxon-name-part taxon-name-part-type="family">Hypogastruridae</tp:taxon-name-part></tp:taxon-name>, particularly in the genus <italic><tp:taxon-name><tp:taxon-name-part taxon-name-part-type="genus" reg="Choreutinula">Choreutinula</tp:taxon-name-part></tp:taxon-name></italic> (thoracic chaetotaxy, number of tibiotarsal tenent hairs, lanceolate unguiculus, complete absence of AS). Nevertheless, the structure of maxillary head with a partial reduction of the fourth lamella (main diagnostic trait of the genus <italic><tp:taxon-name><tp:taxon-name-part taxon-name-part-type="genus" reg="Cosberella">Cosberella</tp:taxon-name-part></tp:taxon-name></italic>) unequivocally points to this genus as a better choice.</p><p>The new species is most similar to <italic><tp:taxon-name><tp:taxon-name-part taxon-name-part-type="genus" reg="Cosberella">C.</tp:taxon-name-part><tp:taxon-name-part taxon-name-part-type="species" reg="arborea">arborea</tp:taxon-name-part></tp:taxon-name></italic> (Fjellberg, 1992), the only other known species of the genus lacking anal spines. <italic><tp:taxon-name><tp:taxon-name-part taxon-name-part-type="genus" reg="Cosberella">Cosberella</tp:taxon-name-part><tp:taxon-name-part taxon-name-part-type="species" reg="mendozarum">mendozarum</tp:taxon-name-part></tp:taxon-name></italic> sp. n. can be easily distinguished by its specific chaetotaxy, first of all by the absence of cephalic seta c1, the presence of only 2+2 axial setae on <abbrev xmlns:xlink="http://www.w3.org/1999/xlink" xlink:title="thoracic segment" id="ABBRID0ECOAC" xlink:type="simple">Th</abbrev> II–III (vs 3+3 setae in <italic><tp:taxon-name><tp:taxon-name-part taxon-name-part-type="genus" reg="Cosberella">C.</tp:taxon-name-part><tp:taxon-name-part taxon-name-part-type="species" reg="arborea">arborea</tp:taxon-name-part></tp:taxon-name></italic>), the number of tibiotarsal tenent hairs on mid-leg (2 vs. 3 in two different whorls in <italic><tp:taxon-name><tp:taxon-name-part taxon-name-part-type="genus" reg="Cosberella">C.</tp:taxon-name-part><tp:taxon-name-part taxon-name-part-type="species" reg="arborea">arborea</tp:taxon-name-part></tp:taxon-name></italic>), the number of dental setae (6 subequal vs. 7 of different size in <italic><tp:taxon-name><tp:taxon-name-part taxon-name-part-type="genus" reg="Cosberella">C.</tp:taxon-name-part><tp:taxon-name-part taxon-name-part-type="species" reg="arborea">arborea</tp:taxon-name-part></tp:taxon-name></italic>), and the setae as microsetae, contrary to <italic><tp:taxon-name><tp:taxon-name-part taxon-name-part-type="genus" reg="Cosberella">C.</tp:taxon-name-part><tp:taxon-name-part taxon-name-part-type="species" reg="arborea">arborea</tp:taxon-name-part></tp:taxon-name></italic> which has one macroseta on each side of head and laterally (p6) on each abdominal segment from I to IV. <italic><tp:taxon-name><tp:taxon-name-part taxon-name-part-type="genus" reg="Cosberella">Cosberella</tp:taxon-name-part><tp:taxon-name-part taxon-name-part-type="species" reg="conatoa">conatoa</tp:taxon-name-part></tp:taxon-name></italic> (Wray, 1963) differs from the new species by its minute anal spines, the absence of ungual tooth, different number of tenent hairs and the unguiculus with a strong lamella.</p></tp:treatment-sec><tp:treatment-sec sec-type="variation" id="SECID0E4PAC"><title>Variations.</title><p>Ten specimens were studied. They present several setal asymmetries dorsally on abdomen. Few also have duplicated setae in one abdominal alveolus, and in a couple of cases one or two bifid setae on each alveolus of abdominal segments. Two specimens had 2 + 1 postlabial setae (instead of 2 + 2); <abbrev xmlns:xlink="http://www.w3.org/1999/xlink" xlink:title="postantennal organ" id="ABBRID0EEAAE" xlink:type="simple">PAO</abbrev> sometimes had 5 vesicles with a central part in circle, looking as a small flower. In four specimens retinaculum had 3 + 3 teeth instead of 4 + 4. Setae m1 on <abbrev xmlns:xlink="http://www.w3.org/1999/xlink" xlink:title="abdominal segment" id="ABBRID0EIAAE" xlink:type="simple">Abd</abbrev> IV vary asymmetrically, with a single seta on right or left side (normal axial number is 3 + 3). One specimen subadult had the posterior row of setae on <abbrev xmlns:xlink="http://www.w3.org/1999/xlink" xlink:title="abdominal segment" id="ABBRID0EMAAE" xlink:type="simple">Abd</abbrev> V with left side lacking sensorial setae, p1 and p2. Ventral tube had 5 + 5 setae (4 specimens), 4 + 4 (3 specimens), 5 + 6 (1 specimen), 5 + 3 (1 specimen) and 5 + 0 (1 specimen).</p></tp:treatment-sec></tp:taxon-treatment>
